# Supplementary material for: The Knockout of PEX11a Results in Mild Peroxisomal Dysfunction and Lowered Cardiac Recovery Following Langendorff-Mediated Ischemia–Reperfusion in Mice
Source: Cells. 2025 Dec 20;15(1):12. doi: 10.3390/cells15010012 (PMC12786121; doi:10.3390/cells15010012)
Supplement: Supplementary file 1 [file cells-15-00012-s001.zip]

Archive with 9 entries (7 files):
- .DS_Store
- Original Images_/
- Original Images_/.DS_Store
- Original Images_/Supplemental Original Images.pdf
- Original Images_/Supplemental Original Western Blots .pdf
- Supplemetal material/
- Supplemetal material/.DS_Store
- Supplemetal material/Supplemental Figures and Tables.pdf
- Supplemetal material/Supplemental Material and Methods.pdf
